# Supplementary material for: Green Synthesis of Indeno[1,2-b]quinoxalines Using β-Cyclodextrin as Catalyst
Source: Molecules. 2022 Jan 17;27(2):580. doi: 10.3390/molecules27020580 (PMC8779894; doi:10.3390/molecules27020580)
Supplement: Supplementary file 1 [file molecules-27-00580-s001.zip]

Archive with 1 entries (1 files):
- molecules-1536384-supplementary.pdf
